# Supplementary material for: A New Ursane-Type Pentacyclic Triterpenoid from the Tree Bark of Sandoricum koetjape: Antibacterial, DFT, and Molecular Docking Study
Source: Int J Mol Sci. 2025 Oct 25;26(21):10389. doi: 10.3390/ijms262110389 (PMC12607651; doi:10.3390/ijms262110389)
Supplement: Supplementary file 1 [file ijms-26-10389-s001.zip]

Archive with 1 entries (1 files):
- ijms-3924630-supplementary.pdf
